# Supplementary material for: Anti-Skin Aging Potential, Antibacterial Activity, Inhibition of Single-Stranded DNA-Binding Protein, and Cytotoxic Effects of Acetone-Extracted Passiflora edulis (Tainung No. 1) Rind Extract on Oral Carcinoma Cells
Source: Plants (Basel). 2024 Aug 8;13(16):2194. doi: 10.3390/plants13162194 (PMC11359509; doi:10.3390/plants13162194)
Supplement: Supplementary file 1 [file plants-13-02194-s001.zip]

Archive with 1 entries (1 files):
- plants-3126900-supplementary.pdf
